# Supplementary material for: Ultra-Processed Food Consumption and the Risk of Psoriasis: A Large Prospective Cohort Study
Source: Nutrients. 2025 Apr 27;17(9):1473. doi: 10.3390/nu17091473 (PMC12073620; doi:10.3390/nu17091473)
Supplement: Supplementary file 1 [file nutrients-17-01473-s001.zip]

Archive with 1 entries (1 files):
- nutrients-3579209-supplementary.pdf
